# Supplementary material for: Visualization of multidrug-resistant bacterial infection trends in the intensive care units
Source: PLoS One. 2025 Aug 28;20(8):e0330765. doi: 10.1371/journal.pone.0330765 (PMC12393710; doi:10.1371/journal.pone.0330765)
Supplement: S4 File — (ZIP) [file pone.0330765.s004.zip]

Archive with 367 entries (325 files):
- Synthetic dataset/
- Synthetic dataset/Data/
- Synthetic dataset/Data/ICU_data_R (AB_Post).xlsx
- Synthetic dataset/Data/ICU_data_R (AB_Pre).xlsx
- Synthetic dataset/Data/ICU_data_R (KP_Post).xlsx
- Synthetic dataset/Data/ICU_data_R (KP_Pre).xlsx
- Synthetic dataset/Data/ICU_data_R (PA_Post).xlsx
- Synthetic dataset/Data/ICU_data_R (PA_Pre).xlsx
- Synthetic dataset/Data/ICU_data_S (AB_Post).xlsx
- Synthetic dataset/Data/ICU_data_S (AB_Pre).xlsx
- Synthetic dataset/Data/ICU_data_S (KP_Post).xlsx
- Synthetic dataset/Data/ICU_data_S (KP_Pre).xlsx
- Synthetic dataset/Data/ICU_data_S (PA_Post).xlsx
- Synthetic dataset/Data/ICU_data_S (PA_Pre).xlsx
- Synthetic dataset/Result/
- Synthetic dataset/Result/AB/
- Synthetic dataset/Result/AB/Post/
- Synthetic dataset/Result/AB/Post/Figure1-1/
- Synthetic dataset/Result/AB/Post/Figure1-1/Figure 2025-01-08 234001 (0).png
- Synthetic dataset/Result/AB/Post/Figure1-1/Figure 2025-01-08 234001 (1).png
- Synthetic dataset/Result/AB/Post/Figure1-1/Figure 2025-01-08 234001 (10).png
- Synthetic dataset/Result/AB/Post/Figure1-1/Figure 2025-01-08 234001 (11).png
- Synthetic dataset/Result/AB/Post/Figure1-1/Figure 2025-01-08 234001 (12).png
- Synthetic dataset/Result/AB/Post/Figure1-1/Figure 2025-01-08 234001 (13).png
- Synthetic dataset/Result/AB/Post/Figure1-1/Figure 2025-01-08 234001 (14).png
- Synthetic dataset/Result/AB/Post/Figure1-1/Figure 2025-01-08 234001 (15).png
- Synthetic dataset/Result/AB/Post/Figure1-1/Figure 2025-01-08 234001 (16).png
- Synthetic dataset/Result/AB/Post/Figure1-1/Figure 2025-01-08 234001 (17).png
- Synthetic dataset/Result/AB/Post/Figure1-1/Figure 2025-01-08 234001 (18).png
- Synthetic dataset/Result/AB/Post/Figure1-1/Figure 2025-01-08 234001 (19).png
- Synthetic dataset/Result/AB/Post/Figure1-1/Figure 2025-01-08 234001 (2).png
- Synthetic dataset/Result/AB/Post/Figure1-1/Figure 2025-01-08 234001 (3).png
- Synthetic dataset/Result/AB/Post/Figure1-1/Figure 2025-01-08 234001 (4).png
- Synthetic dataset/Result/AB/Post/Figure1-1/Figure 2025-01-08 234001 (5).png
- Synthetic dataset/Result/AB/Post/Figure1-1/Figure 2025-01-08 234001 (6).png
- Synthetic dataset/Result/AB/Post/Figure1-1/Figure 2025-01-08 234001 (7).png
- Synthetic dataset/Result/AB/Post/Figure1-1/Figure 2025-01-08 234001 (8).png
- Synthetic dataset/Result/AB/Post/Figure1-1/Figure 2025-01-08 234001 (9).png
- Synthetic dataset/Result/AB/Post/Figure1-2/
- Synthetic dataset/Result/AB/Post/Figure1-2/Figure 2025-01-11 093723 (0).png
- Synthetic dataset/Result/AB/Post/Figure1-2/Figure 2025-01-11 093723 (1).png
- Synthetic dataset/Result/AB/Post/Figure1-2/Figure 2025-01-11 093723 (10).png
- Synthetic dataset/Result/AB/Post/Figure1-2/Figure 2025-01-11 093723 (11).png
- Synthetic dataset/Result/AB/Post/Figure1-2/Figure 2025-01-11 093723 (12).png
- Synthetic dataset/Result/AB/Post/Figure1-2/Figure 2025-01-11 093723 (13).png
- Synthetic dataset/Result/AB/Post/Figure1-2/Figure 2025-01-11 093723 (14).png
- Synthetic dataset/Result/AB/Post/Figure1-2/Figure 2025-01-11 093723 (15).png
- Synthetic dataset/Result/AB/Post/Figure1-2/Figure 2025-01-11 093723 (16).png
- Synthetic dataset/Result/AB/Post/Figure1-2/Figure 2025-01-11 093723 (17).png
- Synthetic dataset/Result/AB/Post/Figure1-2/Figure 2025-01-11 093723 (18).png
- Synthetic dataset/Result/AB/Post/Figure1-2/Figure 2025-01-11 093723 (19).png
- Synthetic dataset/Result/AB/Post/Figure1-2/Figure 2025-01-11 093723 (2).png
- Synthetic dataset/Result/AB/Post/Figure1-2/Figure 2025-01-11 093723 (3).png
- Synthetic dataset/Result/AB/Post/Figure1-2/Figure 2025-01-11 093723 (4).png
- Synthetic dataset/Result/AB/Post/Figure1-2/Figure 2025-01-11 093723 (5).png
- Synthetic dataset/Result/AB/Post/Figure1-2/Figure 2025-01-11 093723 (6).png
- Synthetic dataset/Result/AB/Post/Figure1-2/Figure 2025-01-11 093723 (7).png
- Synthetic dataset/Result/AB/Post/Figure1-2/Figure 2025-01-11 093723 (8).png
- Synthetic dataset/Result/AB/Post/Figure1-2/Figure 2025-01-11 093723 (9).png
- Synthetic dataset/Result/AB/Post/Figure1-3/
- Synthetic dataset/Result/AB/Post/Figure1-3/Figure 2025-01-11 104456 (0).png
- Synthetic dataset/Result/AB/Post/Figure1-3/Figure 2025-01-11 104456 (1).png
- Synthetic dataset/Result/AB/Post/Figure1-3/Figure 2025-01-11 104456 (10).png
- Synthetic dataset/Result/AB/Post/Figure1-3/Figure 2025-01-11 104456 (11).png
- Synthetic dataset/Result/AB/Post/Figure1-3/Figure 2025-01-11 104456 (12).png
- Synthetic dataset/Result/AB/Post/Figure1-3/Figure 2025-01-11 104456 (13).png
- Synthetic dataset/Result/AB/Post/Figure1-3/Figure 2025-01-11 104456 (14).png
- Synthetic dataset/Result/AB/Post/Figure1-3/Figure 2025-01-11 104456 (15).png
- Synthetic dataset/Result/AB/Post/Figure1-3/Figure 2025-01-11 104456 (16).png
- Synthetic dataset/Result/AB/Post/Figure1-3/Figure 2025-01-11 104456 (17).png
- Synthetic dataset/Result/AB/Post/Figure1-3/Figure 2025-01-11 104456 (18).png
- Synthetic dataset/Result/AB/Post/Figure1-3/Figure 2025-01-11 104456 (19).png
- Synthetic dataset/Result/AB/Post/Figure1-3/Figure 2025-01-11 104456 (2).png
- Synthetic dataset/Result/AB/Post/Figure1-3/Figure 2025-01-11 104456 (3).png
- Synthetic dataset/Result/AB/Post/Figure1-3/Figure 2025-01-11 104456 (4).png
- Synthetic dataset/Result/AB/Post/Figure1-3/Figure 2025-01-11 104456 (5).png
- Synthetic dataset/Result/AB/Post/Figure1-3/Figure 2025-01-11 104456 (6).png
- Synthetic dataset/Result/AB/Post/Figure1-3/Figure 2025-01-11 104456 (7).png
- Synthetic dataset/Result/AB/Post/Figure1-3/Figure 2025-01-11 104456 (8).png
- Synthetic dataset/Result/AB/Post/Figure1-3/Figure 2025-01-11 104456 (9).png
- Synthetic dataset/Result/AB/Post/Figure4/
- Synthetic dataset/Result/AB/Post/Figure4/Figure 2025-01-11 104923 (0).png
- Synthetic dataset/Result/AB/Post/Figure5/
- Synthetic dataset/Result/AB/Post/Figure5/ICU_category_proportion.xlsx
- Synthetic dataset/Result/AB/Post/ICU_category_counts.xlsx
- Synthetic dataset/Result/AB/Post/ICU_code_statistics.xlsx
- Synthetic dataset/Result/AB/Post/ICU_data_R.xlsx
- Synthetic dataset/Result/AB/Post/ICU_data_S.xlsx
- Synthetic dataset/Result/AB/Post/results_df_vector.xlsx
- Synthetic dataset/Result/AB/Pre/
- Synthetic dataset/Result/AB/Pre/Figure1-1/
- Synthetic dataset/Result/AB/Pre/Figure1-1/Figure 2025-01-08 233935 (0).png
- Synthetic dataset/Result/AB/Pre/Figure1-1/Figure 2025-01-08 233935 (1).png
- Synthetic dataset/Result/AB/Pre/Figure1-1/Figure 2025-01-08 233935 (2).png
- Synthetic dataset/Result/AB/Pre/Figure1-1/Figure 2025-01-08 233935 (3).png
- Synthetic dataset/Result/AB/Pre/Figure1-1/Figure 2025-01-08 233935 (4).png
- Synthetic dataset/Result/AB/Pre/Figure1-1/Figure 2025-01-08 233935 (5).png
- Synthetic dataset/Result/AB/Pre/Figure1-1/Figure 2025-01-08 233935 (6).png
- Synthetic dataset/Result/AB/Pre/Figure1-1/Figure 2025-01-08 233935 (7).png
- Synthetic dataset/Result/AB/Pre/Figure1-1/Figure 2025-01-08 233935 (8).png
- Synthetic dataset/Result/AB/Pre/Figure1-1/Figure 2025-01-08 233935 (9).png
- Synthetic dataset/Result/AB/Pre/Figure1-2/
- Synthetic dataset/Result/AB/Pre/Figure1-2/Figure 2025-01-11 093640 (0).png
- Synthetic dataset/Result/AB/Pre/Figure1-2/Figure 2025-01-11 093640 (1).png
- Synthetic dataset/Result/AB/Pre/Figure1-2/Figure 2025-01-11 093640 (2).png
- Synthetic dataset/Result/AB/Pre/Figure1-2/Figure 2025-01-11 093640 (3).png
- Synthetic dataset/Result/AB/Pre/Figure1-2/Figure 2025-01-11 093640 (4).png
- Synthetic dataset/Result/AB/Pre/Figure1-2/Figure 2025-01-11 093640 (5).png
- Synthetic dataset/Result/AB/Pre/Figure1-2/Figure 2025-01-11 093640 (6).png
- Synthetic dataset/Result/AB/Pre/Figure1-2/Figure 2025-01-11 093640 (7).png
- Synthetic dataset/Result/AB/Pre/Figure1-2/Figure 2025-01-11 093640 (8).png
- Synthetic dataset/Result/AB/Pre/Figure1-2/Figure 2025-01-11 093640 (9).png
- Synthetic dataset/Result/AB/Pre/Figure1-3/
- Synthetic dataset/Result/AB/Pre/Figure1-3/Figure 2025-01-11 104418 (0).png
- Synthetic dataset/Result/AB/Pre/Figure1-3/Figure 2025-01-11 104418 (1).png
- Synthetic dataset/Result/AB/Pre/Figure1-3/Figure 2025-01-11 104418 (2).png
- Synthetic dataset/Result/AB/Pre/Figure1-3/Figure 2025-01-11 104418 (3).png
- Synthetic dataset/Result/AB/Pre/Figure1-3/Figure 2025-01-11 104418 (4).png
- Synthetic dataset/Result/AB/Pre/Figure1-3/Figure 2025-01-11 104418 (5).png
- Synthetic dataset/Result/AB/Pre/Figure1-3/Figure 2025-01-11 104418 (6).png
- Synthetic dataset/Result/AB/Pre/Figure1-3/Figure 2025-01-11 104418 (7).png
- Synthetic dataset/Result/AB/Pre/Figure1-3/Figure 2025-01-11 104418 (8).png
- Synthetic dataset/Result/AB/Pre/Figure1-3/Figure 2025-01-11 104418 (9).png
- Synthetic dataset/Result/AB/Pre/Figure4/
- Synthetic dataset/Result/AB/Pre/Figure4/Figure 2025-01-11 104804 (0).png
- Synthetic dataset/Result/AB/Pre/Figure5/
- Synthetic dataset/Result/AB/Pre/Figure5/ICU_category_proportion.xlsx
- Synthetic dataset/Result/AB/Pre/ICU_category_counts.xlsx
- Synthetic dataset/Result/AB/Pre/ICU_code_statistics.xlsx
- Synthetic dataset/Result/AB/Pre/ICU_data_R.xlsx
- Synthetic dataset/Result/AB/Pre/ICU_data_S.xlsx
- Synthetic dataset/Result/AB/Pre/results_df_vector.xlsx
- Synthetic dataset/Result/Cutoff_length_calculation.xlsx
- Synthetic dataset/Result/KP/
- Synthetic dataset/Result/KP/Post/
- Synthetic dataset/Result/KP/Post/Figure1-1/
- Synthetic dataset/Result/KP/Post/Figure1-1/Figure 2025-01-08 223117 (0).png
- Synthetic dataset/Result/KP/Post/Figure1-1/Figure 2025-01-08 223117 (1).png
- Synthetic dataset/Result/KP/Post/Figure1-1/Figure 2025-01-08 223117 (10).png
- Synthetic dataset/Result/KP/Post/Figure1-1/Figure 2025-01-08 223117 (11).png
- Synthetic dataset/Result/KP/Post/Figure1-1/Figure 2025-01-08 223117 (12).png
- Synthetic dataset/Result/KP/Post/Figure1-1/Figure 2025-01-08 223117 (13).png
- Synthetic dataset/Result/KP/Post/Figure1-1/Figure 2025-01-08 223117 (14).png
- Synthetic dataset/Result/KP/Post/Figure1-1/Figure 2025-01-08 223117 (15).png
- Synthetic dataset/Result/KP/Post/Figure1-1/Figure 2025-01-08 223117 (16).png
- Synthetic dataset/Result/KP/Post/Figure1-1/Figure 2025-01-08 223117 (17).png
- Synthetic dataset/Result/KP/Post/Figure1-1/Figure 2025-01-08 223117 (18).png
- Synthetic dataset/Result/KP/Post/Figure1-1/Figure 2025-01-08 223117 (19).png
- Synthetic dataset/Result/KP/Post/Figure1-1/Figure 2025-01-08 223117 (2).png
- Synthetic dataset/Result/KP/Post/Figure1-1/Figure 2025-01-08 223117 (3).png
- Synthetic dataset/Result/KP/Post/Figure1-1/Figure 2025-01-08 223117 (4).png
- Synthetic dataset/Result/KP/Post/Figure1-1/Figure 2025-01-08 223117 (5).png
- Synthetic dataset/Result/KP/Post/Figure1-1/Figure 2025-01-08 223117 (6).png
- Synthetic dataset/Result/KP/Post/Figure1-1/Figure 2025-01-08 223117 (7).png
- Synthetic dataset/Result/KP/Post/Figure1-1/Figure 2025-01-08 223117 (8).png
- Synthetic dataset/Result/KP/Post/Figure1-1/Figure 2025-01-08 223117 (9).png
- Synthetic dataset/Result/KP/Post/Figure1-2/
- Synthetic dataset/Result/KP/Post/Figure1-2/Figure 2025-01-11 093409 (0).png
- Synthetic dataset/Result/KP/Post/Figure1-2/Figure 2025-01-11 093409 (1).png
- Synthetic dataset/Result/KP/Post/Figure1-2/Figure 2025-01-11 093409 (10).png
- Synthetic dataset/Result/KP/Post/Figure1-2/Figure 2025-01-11 093409 (11).png
- Synthetic dataset/Result/KP/Post/Figure1-2/Figure 2025-01-11 093409 (12).png
- Synthetic dataset/Result/KP/Post/Figure1-2/Figure 2025-01-11 093409 (13).png
- Synthetic dataset/Result/KP/Post/Figure1-2/Figure 2025-01-11 093409 (14).png
- Synthetic dataset/Result/KP/Post/Figure1-2/Figure 2025-01-11 093409 (15).png
- Synthetic dataset/Result/KP/Post/Figure1-2/Figure 2025-01-11 093409 (16).png
- Synthetic dataset/Result/KP/Post/Figure1-2/Figure 2025-01-11 093409 (17).png
- Synthetic dataset/Result/KP/Post/Figure1-2/Figure 2025-01-11 093409 (18).png
- Synthetic dataset/Result/KP/Post/Figure1-2/Figure 2025-01-11 093409 (19).png
- Synthetic dataset/Result/KP/Post/Figure1-2/Figure 2025-01-11 093409 (2).png
- Synthetic dataset/Result/KP/Post/Figure1-2/Figure 2025-01-11 093409 (3).png
- Synthetic dataset/Result/KP/Post/Figure1-2/Figure 2025-01-11 093409 (4).png
- Synthetic dataset/Result/KP/Post/Figure1-2/Figure 2025-01-11 093409 (5).png
- Synthetic dataset/Result/KP/Post/Figure1-2/Figure 2025-01-11 093409 (6).png
- Synthetic dataset/Result/KP/Post/Figure1-2/Figure 2025-01-11 093409 (7).png
- Synthetic dataset/Result/KP/Post/Figure1-2/Figure 2025-01-11 093409 (8).png
- Synthetic dataset/Result/KP/Post/Figure1-2/Figure 2025-01-11 093409 (9).png
- Synthetic dataset/Result/KP/Post/Figure1-3/
- Synthetic dataset/Result/KP/Post/Figure1-3/Figure 2025-01-11 104158 (0).png
- Synthetic dataset/Result/KP/Post/Figure1-3/Figure 2025-01-11 104158 (1).png
- Synthetic dataset/Result/KP/Post/Figure1-3/Figure 2025-01-11 104158 (10).png
- Synthetic dataset/Result/KP/Post/Figure1-3/Figure 2025-01-11 104158 (11).png
- Synthetic dataset/Result/KP/Post/Figure1-3/Figure 2025-01-11 104158 (12).png
- Synthetic dataset/Result/KP/Post/Figure1-3/Figure 2025-01-11 104158 (13).png
- Synthetic dataset/Result/KP/Post/Figure1-3/Figure 2025-01-11 104158 (14).png
- Synthetic dataset/Result/KP/Post/Figure1-3/Figure 2025-01-11 104158 (15).png
- Synthetic dataset/Result/KP/Post/Figure1-3/Figure 2025-01-11 104158 (16).png
- Synthetic dataset/Result/KP/Post/Figure1-3/Figure 2025-01-11 104158 (17).png
- Synthetic dataset/Result/KP/Post/Figure1-3/Figure 2025-01-11 104158 (18).png
- Synthetic dataset/Result/KP/Post/Figure1-3/Figure 2025-01-11 104158 (19).png
- Synthetic dataset/Result/KP/Post/Figure1-3/Figure 2025-01-11 104158 (2).png
- Synthetic dataset/Result/KP/Post/Figure1-3/Figure 2025-01-11 104158 (3).png
- Synthetic dataset/Result/KP/Post/Figure1-3/Figure 2025-01-11 104158 (4).png
- Synthetic dataset/Result/KP/Post/Figure1-3/Figure 2025-01-11 104158 (5).png
- Synthetic dataset/Result/KP/Post/Figure1-3/Figure 2025-01-11 104158 (6).png
- Synthetic dataset/Result/KP/Post/Figure1-3/Figure 2025-01-11 104158 (7).png
- Synthetic dataset/Result/KP/Post/Figure1-3/Figure 2025-01-11 104158 (8).png
- Synthetic dataset/Result/KP/Post/Figure1-3/Figure 2025-01-11 104158 (9).png
- Synthetic dataset/Result/KP/Post/Figure4/
- Synthetic dataset/Result/KP/Post/Figure4/Figure 2025-01-11 104829 (0).png
- Synthetic dataset/Result/KP/Post/Figure5/
- Synthetic dataset/Result/KP/Post/Figure5/ICU_category_proportion.xlsx
- Synthetic dataset/Result/KP/Post/ICU_category_counts.xlsx
- Synthetic dataset/Result/KP/Post/ICU_code_statistics.xlsx
- Synthetic dataset/Result/KP/Post/ICU_data_R.xlsx
- Synthetic dataset/Result/KP/Post/ICU_data_S.xlsx
- Synthetic dataset/Result/KP/Post/results_df_vector.xlsx
- Synthetic dataset/Result/KP/Pre/
- Synthetic dataset/Result/KP/Pre/Figure1-1/
- Synthetic dataset/Result/KP/Pre/Figure1-1/Figure 2025-01-08 220830 (0).png
- Synthetic dataset/Result/KP/Pre/Figure1-1/Figure 2025-01-08 220830 (1).png
- Synthetic dataset/Result/KP/Pre/Figure1-1/Figure 2025-01-08 220830 (2).png
- Synthetic dataset/Result/KP/Pre/Figure1-1/Figure 2025-01-08 220830 (3).png
- Synthetic dataset/Result/KP/Pre/Figure1-1/Figure 2025-01-08 220830 (4).png
- Synthetic dataset/Result/KP/Pre/Figure1-1/Figure 2025-01-08 220830 (5).png
- Synthetic dataset/Result/KP/Pre/Figure1-1/Figure 2025-01-08 220830 (6).png
- Synthetic dataset/Result/KP/Pre/Figure1-1/Figure 2025-01-08 220830 (7).png
- Synthetic dataset/Result/KP/Pre/Figure1-1/Figure 2025-01-08 220830 (8).png
- Synthetic dataset/Result/KP/Pre/Figure1-1/Figure 2025-01-08 220830 (9).png
- Synthetic dataset/Result/KP/Pre/Figure1-2/
- Synthetic dataset/Result/KP/Pre/Figure1-2/Figure 2025-01-11 093311 (0).png
- Synthetic dataset/Result/KP/Pre/Figure1-2/Figure 2025-01-11 093311 (1).png
- Synthetic dataset/Result/KP/Pre/Figure1-2/Figure 2025-01-11 093311 (2).png
- Synthetic dataset/Result/KP/Pre/Figure1-2/Figure 2025-01-11 093311 (3).png
- Synthetic dataset/Result/KP/Pre/Figure1-2/Figure 2025-01-11 093311 (4).png
- Synthetic dataset/Result/KP/Pre/Figure1-2/Figure 2025-01-11 093311 (5).png
- Synthetic dataset/Result/KP/Pre/Figure1-2/Figure 2025-01-11 093311 (6).png
- Synthetic dataset/Result/KP/Pre/Figure1-2/Figure 2025-01-11 093311 (7).png
- Synthetic dataset/Result/KP/Pre/Figure1-2/Figure 2025-01-11 093311 (8).png
- Synthetic dataset/Result/KP/Pre/Figure1-2/Figure 2025-01-11 093311 (9).png
- Synthetic dataset/Result/KP/Pre/Figure1-3/
- Synthetic dataset/Result/KP/Pre/Figure1-3/Figure 2025-01-11 104124 (0).png
- Synthetic dataset/Result/KP/Pre/Figure1-3/Figure 2025-01-11 104124 (1).png
- Synthetic dataset/Result/KP/Pre/Figure1-3/Figure 2025-01-11 104124 (2).png
- Synthetic dataset/Result/KP/Pre/Figure1-3/Figure 2025-01-11 104124 (3).png
- Synthetic dataset/Result/KP/Pre/Figure1-3/Figure 2025-01-11 104124 (4).png
- Synthetic dataset/Result/KP/Pre/Figure1-3/Figure 2025-01-11 104124 (5).png
- Synthetic dataset/Result/KP/Pre/Figure1-3/Figure 2025-01-11 104124 (6).png
- Synthetic dataset/Result/KP/Pre/Figure1-3/Figure 2025-01-11 104124 (7).png
- Synthetic dataset/Result/KP/Pre/Figure1-3/Figure 2025-01-11 104124 (8).png
- Synthetic dataset/Result/KP/Pre/Figure1-3/Figure 2025-01-11 104124 (9).png
- Synthetic dataset/Result/KP/Pre/FIgure4/
- Synthetic dataset/Result/KP/Pre/FIgure4/Figure 2025-01-11 104716 (0).png
- Synthetic dataset/Result/KP/Pre/Figure5/
- Synthetic dataset/Result/KP/Pre/Figure5/ICU_category_proportion.xlsx
- Synthetic dataset/Result/KP/Pre/ICU_category_counts.xlsx
- Synthetic dataset/Result/KP/Pre/ICU_code_statistics.xlsx
- Synthetic dataset/Result/KP/Pre/ICU_data_R.xlsx
- Synthetic dataset/Result/KP/Pre/ICU_data_S.xlsx
- Synthetic dataset/Result/KP/Pre/results_df_vector.xlsx
- Synthetic dataset/Result/PA/
- Synthetic dataset/Result/PA/Post/
- Synthetic dataset/Result/PA/Post/Figure1-1/
- Synthetic dataset/Result/PA/Post/Figure1-1/Figure 2025-01-08 230951 (0).png
- Synthetic dataset/Result/PA/Post/Figure1-1/Figure 2025-01-08 230951 (1).png
- Synthetic dataset/Result/PA/Post/Figure1-1/Figure 2025-01-08 230951 (10).png
- Synthetic dataset/Result/PA/Post/Figure1-1/Figure 2025-01-08 230951 (11).png
- Synthetic dataset/Result/PA/Post/Figure1-1/Figure 2025-01-08 230951 (12).png
- Synthetic dataset/Result/PA/Post/Figure1-1/Figure 2025-01-08 230951 (13).png
- Synthetic dataset/Result/PA/Post/Figure1-1/Figure 2025-01-08 230951 (14).png
- Synthetic dataset/Result/PA/Post/Figure1-1/Figure 2025-01-08 230951 (15).png
- Synthetic dataset/Result/PA/Post/Figure1-1/Figure 2025-01-08 230951 (16).png
- Synthetic dataset/Result/PA/Post/Figure1-1/Figure 2025-01-08 230951 (17).png
- Synthetic dataset/Result/PA/Post/Figure1-1/Figure 2025-01-08 230951 (18).png
- Synthetic dataset/Result/PA/Post/Figure1-1/Figure 2025-01-08 230951 (19).png
- Synthetic dataset/Result/PA/Post/Figure1-1/Figure 2025-01-08 230951 (2).png
- Synthetic dataset/Result/PA/Post/Figure1-1/Figure 2025-01-08 230951 (3).png
- Synthetic dataset/Result/PA/Post/Figure1-1/Figure 2025-01-08 230951 (4).png
- Synthetic dataset/Result/PA/Post/Figure1-1/Figure 2025-01-08 230951 (5).png
- Synthetic dataset/Result/PA/Post/Figure1-1/Figure 2025-01-08 230951 (6).png
- Synthetic dataset/Result/PA/Post/Figure1-1/Figure 2025-01-08 230951 (7).png
- Synthetic dataset/Result/PA/Post/Figure1-1/Figure 2025-01-08 230951 (8).png
- Synthetic dataset/Result/PA/Post/Figure1-1/Figure 2025-01-08 230951 (9).png
- Synthetic dataset/Result/PA/Post/Figure2-1/
- Synthetic dataset/Result/PA/Post/Figure2-1/Figure 2025-01-11 093544 (0).png
- Synthetic dataset/Result/PA/Post/Figure2-1/Figure 2025-01-11 093544 (1).png
- Synthetic dataset/Result/PA/Post/Figure2-1/Figure 2025-01-11 093544 (10).png
- Synthetic dataset/Result/PA/Post/Figure2-1/Figure 2025-01-11 093544 (11).png
- Synthetic dataset/Result/PA/Post/Figure2-1/Figure 2025-01-11 093544 (12).png
- Synthetic dataset/Result/PA/Post/Figure2-1/Figure 2025-01-11 093544 (13).png
- Synthetic dataset/Result/PA/Post/Figure2-1/Figure 2025-01-11 093544 (14).png
- Synthetic dataset/Result/PA/Post/Figure2-1/Figure 2025-01-11 093544 (15).png
- Synthetic dataset/Result/PA/Post/Figure2-1/Figure 2025-01-11 093544 (16).png
- Synthetic dataset/Result/PA/Post/Figure2-1/Figure 2025-01-11 093544 (17).png
- Synthetic dataset/Result/PA/Post/Figure2-1/Figure 2025-01-11 093544 (18).png
- Synthetic dataset/Result/PA/Post/Figure2-1/Figure 2025-01-11 093544 (19).png
- Synthetic dataset/Result/PA/Post/Figure2-1/Figure 2025-01-11 093544 (2).png
- Synthetic dataset/Result/PA/Post/Figure2-1/Figure 2025-01-11 093544 (3).png
- Synthetic dataset/Result/PA/Post/Figure2-1/Figure 2025-01-11 093544 (4).png
- Synthetic dataset/Result/PA/Post/Figure2-1/Figure 2025-01-11 093544 (5).png
- Synthetic dataset/Result/PA/Post/Figure2-1/Figure 2025-01-11 093544 (6).png
- Synthetic dataset/Result/PA/Post/Figure2-1/Figure 2025-01-11 093544 (7).png
- Synthetic dataset/Result/PA/Post/Figure2-1/Figure 2025-01-11 093544 (8).png
- Synthetic dataset/Result/PA/Post/Figure2-1/Figure 2025-01-11 093544 (9).png
- Synthetic dataset/Result/PA/Post/Figure3-1/
- Synthetic dataset/Result/PA/Post/Figure3-1/Figure 2025-01-11 104253 (0).png
- Synthetic dataset/Result/PA/Post/Figure3-1/Figure 2025-01-11 104253 (1).png
- Synthetic dataset/Result/PA/Post/Figure3-1/Figure 2025-01-11 104253 (10).png
- Synthetic dataset/Result/PA/Post/Figure3-1/Figure 2025-01-11 104253 (11).png
- Synthetic dataset/Result/PA/Post/Figure3-1/Figure 2025-01-11 104253 (12).png
[truncated: 67 more entries]
