# Supplementary material for: Visualization of multidrug-resistant bacterial infection trends in the intensive care units
Source: PLoS One. 2025 Aug 28;20(8):e0330765. doi: 10.1371/journal.pone.0330765 (PMC12393710; doi:10.1371/journal.pone.0330765)
Supplement: S4 File — (ZIP) [file pone.0330765.s004.zip › Synthetic dataset/Data/ICU_data_R (AB_Post).xlsx]

## Sheet: Sheet1
ICU_code	Quarter	Overall_infection_rate_CR
A001	1
A001	2
A001	3
A001	4
A001	5	0.3
A001	6
A001	7
A001	8
A001	9
A001	10
A001	11	5.4
A001	12	4.5
A001	13	3.3
A001	14
A001	15
A001	16	1.1
A001	17	0.2
A001	18
A001	19
A001	20
A002	1
A002	2
A002	3
A002	4
A002	5
A002	6
A002	7
A002	8	0.3
A002	9
A002	10
A002	11
A002	12	3.3
A002	13	4.5
A002	14	4.7
A002	15
A002	16
A002	17	2.2
A002	18	1.9
A002	19
A002	20
A003	1
A003	2
A003	3
A003	4
A003	5	0.4
A003	6
A003	7
A003	8
A003	9
A003	10
A003	11	4.9
A003	12	3.2
A003	13	6
A003	14
A003	15
A003	16
A003	17	2
A003	18	1.1
A003	19	1
A003	20
B001	1
B001	2
B001	3
B001	4
B001	5
B001	6
B001	7
B001	8
B001	9
B001	10	0.3
B001	11	0.4
B001	12
B001	13
B001	14	0.6
B001	15
B001	16	0.7
B001	17	1.8
B001	18	1.1
B001	19	1.1
B001	20	1.2
B002	1
B002	2	3.8
B002	3	2.1
B002	4	6.5
B002	5
B002	6	4.2
B002	7	3.2
B002	8
B002	9
B002	10	1.1
B002	11
B002	12	0.8
B002	13
B002	14	0.3
B002	15
B002	16
B002	17
B002	18
B002	19
B002	20
B003	1
B003	2	2.8
B003	3	3.2
B003	4	4.6
B003	5	2.1
B003	6
B003	7
B003	8
B003	9	3.5
B003	10	2.2
B003	11
B003	12
B003	13
B003	14
B003	15
B003	16
B003	17
B003	18
B003	19
B003	20
C001	1	5
C001	2	2.9
C001	3	3.7
C001	4
C001	5	3.2
C001	6	4.6
C001	7
C001	8
C001	9
C001	10	2.1
C001	11
C001	12
C001	13
C001	14	0.4
C001	15
C001	16	0.5
C001	17
C001	18
C001	19
C001	20
C002	1	3.2
C002	2
C002	3	5.5
C002	4	7
C002	5	6.3
C002	6
C002	7
C002	8	1.1
C002	9
C002	10
C002	11
C002	12
C002	13	0.8
C002	14	0.2
C002	15
C002	16
C002	17
C002	18
C002	19
C002	20
C003	1	3.1
C003	2
C003	3	3.3
C003	4	5.4
C003	5	2.9
C003	6
C003	7
C003	8	2.2
C003	9
C003	10
C003	11
C003	12
C003	13
C003	14	0.3
C003	15
C003	16
C003	17	0.1
C003	18
C003	19
C003	20
D001	1	0.8
D001	2	3.2
D001	3
D001	4	1.1
D001	5	2.6
D001	6
D001	7
D001	8
D001	9
D001	10
D001	11	1
D001	12
D001	13
D001	14
D001	15	0.3
D001	16	0.2
D001	17
D001	18
D001	19
D001	20
D002	1
D002	2	3.7
D002	3
D002	4	4.3
D002	5
D002	6	3.3
D002	7	3.1
D002	8	2.1
D002	9
D002	10
D002	11
D002	12
D002	13
D002	14
D002	15
D002	16	0.8
D002	17
D002	18
D002	19
D002	20
D003	1
D003	2	2.8
D003	3	6.3
D003	4
D003	5	3.3
D003	6	4.7
D003	7	4.3
D003	8
D003	9
D003	10
D003	11
D003	12
D003	13	1.1
D003	14
D003	15
D003	16	0.9
D003	17
D003	18
D003	19
D003	20
E001	1
E001	2
E001	3	3.4
E001	4	5.3
E001	5	2.3
E001	6
E001	7	1.1
E001	8
E001	9
E001	10
E001	11	0.8
E001	12
E001	13
E001	14
E001	15
E001	16	0.3
E001	17	0.3
E001	18
E001	19
E001	20
E002	1	3.3
E002	2	2.9
E002	3	5.4
E002	4	2.7
E002	5
E002	6
E002	7
E002	8	3.3
E002	9	2.1
E002	10
E002	11
E002	12
E002	13
E002	14	0.8
E002	15
E002	16
E002	17	0.3
E002	18	0.2
E002	19
E002	20
E003	1
E003	2	2.8
E003	3	3.2
E003	4	4.4
E003	5	7.1
E003	6
E003	7
E003	8
E003	9	2.3
E003	10	2.5
E003	11
E003	12
E003	13
E003	14
E003	15	0.9
E003	16
E003	17
E003	18
E003	19
E003	20
F001	1
F001	2	7
F001	3	8.9
F001	4	9.1
F001	5
F001	6
F001	7
F001	8	4
F001	9	2.3
F001	10	3
F001	11
F001	12
F001	13
F001	14
F001	15	1
F001	16
F001	17
F001	18
F001	19
F001	20
F002	1
F002	2	3.5
F002	3	7.6
F002	4	5.6
F002	5	7.6
F002	6	5.5
F002	7
F002	8
F002	9
F002	10	3.2
F002	11
F002	12
F002	13
F002	14	1
F002	15
F002	16
F002	17
F002	18
F002	19
F002	20
F003	1
F003	2
F003	3
F003	4
F003	5
F003	6
F003	7
F003	8
F003	9
F003	10	0.2
F003	11
F003	12
F003	13
F003	14
F003	15	2.1
F003	16	3.3
F003	17
F003	18	7.7
F003	19	6.5
F003	20	4.5
G001	1
G001	2
G001	3
G001	4
G001	5
G001	6
G001	7
G001	8
G001	9
G001	10	0.9
G001	11
G001	12
G001	13
G001	14	1.1
G001	15	3.1
G001	16
G001	17	5.5
G001	18	3.4
G001	19	6.5
G001	20	4.9
G002	1
G002	2
G002	3
G002	4
G002	5
G002	6
G002	7
G002	8
G002	9	0.3
G002	10
G002	11
G002	12
G002	13
G002	14	1.1
G002	15	2.1
G002	16	0.8
G002	17	0.9
G002	18
G002	19
G002	20	0.4
