# Supplementary material for: Visualization of multidrug-resistant bacterial infection trends in the intensive care units
Source: PLoS One. 2025 Aug 28;20(8):e0330765. doi: 10.1371/journal.pone.0330765 (PMC12393710; doi:10.1371/journal.pone.0330765)
Supplement: S4 File — (ZIP) [file pone.0330765.s004.zip › Synthetic dataset/Data/ICU_data_R (KP_Post).xlsx]

## Sheet: Sheet1
ICU_code	Quarter	Overall_infection_rate_CR
A001	1
A001	2
A001	3
A001	4	1.2
A001	5
A001	6	1.1
A001	7	1.8
A001	8
A001	9
A001	10	1.9
A001	11	4.5
A001	12	6.7
A001	13	7.2
A001	14	6.5
A001	15	4.4
A001	16	2.8
A001	17
A001	18	3.3
A001	19	2.2
A001	20
A002	1
A002	2
A002	3
A002	4	1.1
A002	5
A002	6
A002	7
A002	8	2.2
A002	9
A002	10
A002	11	3.3
A002	12
A002	13
A002	14	3.7
A002	15	7.6
A002	16	4.5
A002	17	5.6
A002	18
A002	19	6.5
A002	20
A003	1
A003	2
A003	3
A003	4
A003	5
A003	6	1.1
A003	7
A003	8
A003	9
A003	10
A003	11
A003	12	6.7
A003	13	3.6
A003	14	5.4
A003	15	4.7
A003	16	2.3
A003	17
A003	18
A003	19	1.1
A003	20
B001	1
B001	2
B001	3
B001	4
B001	5
B001	6
B001	7	1.6
B001	8
B001	9
B001	10
B001	11	3.7
B001	12	5.2
B001	13	5.7
B001	14	7.6
B001	15	4.5
B001	16
B001	17
B001	18	1.1
B001	19
B001	20	1.4
B002	1
B002	2
B002	3
B002	4
B002	5
B002	6
B002	7
B002	8
B002	9
B002	10
B002	11
B002	12	1.1
B002	13	1.2
B002	14
B002	15
B002	16	1.5
B002	17
B002	18	1.1
B002	19	1.6
B002	20	1.9
B003	1	4.4
B003	2
B003	3	5.6
B003	4	3.3
B003	5	2.2
B003	6
B003	7	4.4
B003	8
B003	9
B003	10
B003	11
B003	12	1.1
B003	13
B003	14
B003	15	1.3
B003	16
B003	17
B003	18
B003	19
B003	20
C001	1	5.4
C001	2
C001	3	6.5
C001	4	2.4
C001	5
C001	6	3.8
C001	7	3.5
C001	8	4.4
C001	9
C001	10
C001	11
C001	12	1.1
C001	13
C001	14
C001	15
C001	16	1.2
C001	17	1.2
C001	18
C001	19
C001	20
C002	1	2.2
C002	2	2.8
C002	3
C002	4	3.3
C002	5
C002	6	4.4
C002	7	6.4
C002	8
C002	9	1.1
C002	10
C002	11
C002	12
C002	13
C002	14
C002	15
C002	16	1.1
C002	17
C002	18
C002	19
C002	20
C003	1
C003	2	2.3
C003	3	1.2
C003	4	2.2
C003	5	3.3
C003	6
C003	7	1.1
C003	8
C003	9
C003	10
C003	11
C003	12	2.2
C003	13
C003	14
C003	15
C003	16
C003	17
C003	18	1.1
C003	19
C003	20
D001	1
D001	2	5.5
D001	3	2.2
D001	4	3.3
D001	5	4.4
D001	6
D001	7
D001	8
D001	9
D001	10	3.3
D001	11
D001	12
D001	13
D001	14
D001	15	1.1
D001	16	1.7
D001	17
D001	18
D001	19
D001	20
D002	1
D002	2
D002	3	3.3
D002	4	1.2
D002	5
D002	6	4.4
D002	7	2.3
D002	8	3.6
D002	9
D002	10
D002	11
D002	12
D002	13
D002	14
D002	15
D002	16
D002	17	1.1
D002	18
D002	19
D002	20
D003	1
D003	2	3.3
D003	3
D003	4	1.1
D003	5	1.3
D003	6	4.2
D003	7	3.9
D003	8
D003	9
D003	10
D003	11	1.7
D003	12
D003	13
D003	14
D003	15	2.3
D003	16
D003	17
D003	18
D003	19
D003	20
E001	1
E001	2
E001	3
E001	4
E001	5
E001	6	1.3
E001	7
E001	8
E001	9
E001	10
E001	11
E001	12
E001	13
E001	14
E001	15
E001	16	4.5
E001	17	3.3
E001	18	2.7
E001	19	5.6
E001	20	4.5
E002	1
E002	2
E002	3
E002	4
E002	5
E002	6	1.4
E002	7
E002	8
E002	9
E002	10
E002	11
E002	12	1.1
E002	13
E002	14
E002	15	2.2
E002	16
E002	17	5.6
E002	18	4.2
E002	19	4.6
E002	20	3.6
E003	1
E003	2
E003	3
E003	4
E003	5
E003	6
E003	7
E003	8
E003	9
E003	10
E003	11
E003	12	0.7
E003	13
E003	14
E003	15	2.1
E003	16	3.3
E003	17
E003	18	2.3
E003	19	5.4
E003	20	4.5
F001	1
F001	2
F001	3
F001	4
F001	5
F001	6
F001	7
F001	8	0.9
F001	9
F001	10
F001	11
F001	12
F001	13	1.1
F001	14	3.8
F001	15	2.2
F001	16	0.8
F001	17
F001	18	0.6
F001	19
F001	20
F002	1
F002	2
F002	3
F002	4
F002	5
F002	6
F002	7	1.1
F002	8	1.2
F002	9
F002	10	1.1
F002	11	1.9
F002	12	1.2
F002	13	1.6
F002	14	1.8
F002	15
F002	16	0.7
F002	17
F002	18
F002	19
F002	20
F003	1
F003	2
F003	3	1.4
F003	4	1.8
F003	5	1.1
F003	6
F003	7	1.1
F003	8	2.2
F003	9
F003	10
F003	11
F003	12
F003	13	1.1
F003	14
F003	15
F003	16	0.7
F003	17
F003	18
F003	19
F003	20
G001	1
G001	2
G001	3
G001	4
G001	5
G001	6
G001	7
G001	8
G001	9
G001	10	1.1
G001	11
G001	12	2.2
G001	13	1.7
G001	14
G001	15	1.6
G001	16
G001	17
G001	18
G001	19
G001	20	0.7
G002	1
G002	2
G002	3
G002	4	0.7
G002	5
G002	6
G002	7
G002	8
G002	9
G002	10	2.1
G002	11	1.6
G002	12	1.2
G002	13	1.1
G002	14
G002	15
G002	16	0.7
G002	17
G002	18
G002	19
G002	20
