# Supplementary material for: Visualization of multidrug-resistant bacterial infection trends in the intensive care units
Source: PLoS One. 2025 Aug 28;20(8):e0330765. doi: 10.1371/journal.pone.0330765 (PMC12393710; doi:10.1371/journal.pone.0330765)
Supplement: S4 File — (ZIP) [file pone.0330765.s004.zip › Synthetic dataset/Data/ICU_data_R (PA_Post).xlsx]

## Sheet: Sheet1
ICU_code	Quarter	Overall_infection_rate_CR
A001	1
A001	2
A001	3
A001	4	0.7
A001	5
A001	6
A001	7
A001	8
A001	9
A001	10	4.5
A001	11	2.9
A001	12	3.9
A001	13	4.1
A001	14
A001	15
A001	16	1.2
A001	17	1.3
A001	18
A001	19
A001	20
A002	1
A002	2
A002	3
A002	4
A002	5
A002	6	1.1
A002	7
A002	8
A002	9
A002	10	2.3
A002	11
A002	12
A002	13	4.5
A002	14	5.8
A002	15	2.3
A002	16	4.9
A002	17
A002	18
A002	19	1.1
A002	20	0.9
A003	1
A003	2
A003	3
A003	4
A003	5
A003	6
A003	7
A003	8
A003	9
A003	10
A003	11	4.4
A003	12	3.7
A003	13
A003	14	3.3
A003	15	2.1
A003	16	1.9
A003	17
A003	18	1.1
A003	19
A003	20
B001	1
B001	2
B001	3
B001	4
B001	5
B001	6
B001	7
B001	8	1.1
B001	9
B001	10
B001	11
B001	12	4.4
B001	13	2.3
B001	14	3.9
B001	15
B001	16
B001	17	3.3
B001	18	2.2
B001	19
B001	20
B002	1
B002	2
B002	3
B002	4
B002	5
B002	6
B002	7
B002	8
B002	9
B002	10
B002	11
B002	12	3.3
B002	13	5.4
B002	14	4.4
B002	15	2.9
B002	16	3.3
B002	17
B002	18
B002	19	1.2
B002	20
B003	1
B003	2
B003	3
B003	4
B003	5
B003	6
B003	7
B003	8
B003	9
B003	10	0.7
B003	11
B003	12
B003	13
B003	14
B003	15	1.1
B003	16	1.1
B003	17
B003	18	3.1
B003	19	2.3
B003	20	1.1
C001	1
C001	2	3.3
C001	3
C001	4	4.4
C001	5
C001	6	5.1
C001	7
C001	8
C001	9	2.2
C001	10
C001	11
C001	12
C001	13
C001	14
C001	15	0.4
C001	16
C001	17
C001	18
C001	19
C001	20
C002	1	2.3
C002	2	4.5
C002	3
C002	4	3.1
C002	5
C002	6	4.4
C002	7
C002	8
C002	9
C002	10
C002	11	1.1
C002	12
C002	13
C002	14	0.3
C002	15
C002	16
C002	17
C002	18
C002	19
C002	20
C003	1
C003	2	2.8
C003	3
C003	4	3.4
C003	5
C003	6	4.5
C003	7	6.7
C003	8	3.3
C003	9
C003	10
C003	11
C003	12
C003	13
C003	14
C003	15
C003	16	1.2
C003	17
C003	18
C003	19	0.8
C003	20
D001	1
D001	2
D001	3	5.6
D001	4	3.6
D001	5
D001	6
D001	7	1.9
D001	8	2.5
D001	9	3.2
D001	10
D001	11
D001	12
D001	13
D001	14
D001	15
D001	16	0.1
D001	17	0.2
D001	18
D001	19
D001	20
D002	1
D002	2
D002	3	5.8
D002	4	5.4
D002	5	8.7
D002	6
D002	7	3.9
D002	8
D002	9
D002	10
D002	11	1.1
D002	12
D002	13
D002	14
D002	15	2.1
D002	16
D002	17
D002	18
D002	19
D002	20
D003	1
D003	2
D003	3	2.5
D003	4
D003	5	3.4
D003	6
D003	7	6.5
D003	8	3.4
D003	9
D003	10
D003	11
D003	12
D003	13
D003	14
D003	15
D003	16
D003	17	1.7
D003	18
D003	19	0.3
D003	20
E001	1
E001	2	4.2
E001	3	4.1
E001	4	3.2
E001	5	2
E001	6
E001	7
E001	8
E001	9
E001	10	2.1
E001	11
E001	12	1.1
E001	13
E001	14
E001	15	0.4
E001	16
E001	17
E001	18	0.3
E001	19
E001	20
E002	1	3.1
E002	2	2.9
E002	3	3.3
E002	4
E002	5	4.3
E002	6	4.2
E002	7	1
E002	8
E002	9
E002	10	0.9
E002	11
E002	12
E002	13
E002	14
E002	15	0.2
E002	16	1.1
E002	17	1.5
E002	18
E002	19
E002	20
E003	1
E003	2
E003	3	4.5
E003	4	6.5
E003	5	2.9
E003	6	3.3
E003	7
E003	8
E003	9
E003	10	2.1
E003	11
E003	12
E003	13
E003	14	1.1
E003	15
E003	16
E003	17
E003	18
E003	19
E003	20
F001	1
F001	2
F001	3
F001	4
F001	5	4.2
F001	6
F001	7
F001	8	3.5
F001	9
F001	10	3.1
F001	11	2.1
F001	12
F001	13
F001	14
F001	15	0.8
F001	16
F001	17
F001	18
F001	19	2.1
F001	20
F002	1
F002	2
F002	3
F002	4
F002	5
F002	6	0.4
F002	7
F002	8
F002	9
F002	10
F002	11
F002	12
F002	13	0.8
F002	14
F002	15
F002	16	1.9
F002	17	7.9
F002	18
F002	19	5.4
F002	20	4.5
F003	1
F003	2
F003	3
F003	4	0.9
F003	5
F003	6
F003	7
F003	8
F003	9
F003	10
F003	11
F003	12	2.1
F003	13
F003	14
F003	15
F003	16
F003	17	4.6
F003	18	5.6
F003	19	7.6
F003	20	3.9
G001	1
G001	2
G001	3
G001	4
G001	5
G001	6
G001	7
G001	8
G001	9
G001	10
G001	11
G001	12	0.9
G001	13	0.8
G001	14	1.1
G001	15	1.2
G001	16
G001	17
G001	18	0.3
G001	19	0.9
G001	20
G002	1
G002	2
G002	3
G002	4
G002	5
G002	6
G002	7	0.3
G002	8
G002	9
G002	10
G002	11
G002	12
G002	13	2.1
G002	14	0.8
G002	15	0.1
G002	16	1.1
G002	17
G002	18
G002	19	0.4
G002	20	0.7
