# Supplementary material for: Visualization of multidrug-resistant bacterial infection trends in the intensive care units
Source: PLoS One. 2025 Aug 28;20(8):e0330765. doi: 10.1371/journal.pone.0330765 (PMC12393710; doi:10.1371/journal.pone.0330765)
Supplement: S4 File — (ZIP) [file pone.0330765.s004.zip › Synthetic dataset/Data/ICU_data_R (PA_Pre).xlsx]

## Sheet: Sheet1
ICU_code	Quarter	Overall_infection_rate_CR
A001	1
A001	2
A001	3
A001	4
A001	5	1.6
A001	6
A001	7
A001	8
A001	9
A001	10
A001	11
A001	12	4.4
A001	13	5.4
A001	14	4.3
A001	15	2.1
A001	16	2.9
A001	17	3.3
A001	18
A001	19	1.8
A001	20
A002	1
A002	2
A002	3
A002	4
A002	5
A002	6	0.7
A002	7
A002	8
A002	9
A002	10
A002	11	2.8
A002	12
A002	13	3.4
A002	14	6.7
A002	15
A002	16	4.9
A002	17	1.1
A002	18
A002	19	1.1
A002	20
A003	1
A003	2
A003	3
A003	4
A003	5
A003	6
A003	7
A003	8
A003	9
A003	10
A003	11	0.5
A003	12
A003	13	0.7
A003	14
A003	15
A003	16	2.9
A003	17	2.1
A003	18
A003	19	1.7
A003	20	1.2
B001	1	6
B001	2	2.3
B001	3	1.8
B001	4	3.1
B001	5
B001	6	4.2
B001	7
B001	8	1.9
B001	9
B001	10
B001	11
B001	12
B001	13
B001	14
B001	15
B001	16	0.7
B001	17
B001	18
B001	19	0.3
B001	20
B002	1
B002	2	1.9
B002	3	7.6
B002	4	5.4
B002	5
B002	6	3.4
B002	7	5.4
B002	8
B002	9
B002	10
B002	11
B002	12	0.7
B002	13
B002	14
B002	15	1.1
B002	16
B002	17
B002	18
B002	19
B002	20
B003	1
B003	2	3.6
B003	3	2.8
B003	4
B003	5	1.1
B003	6	0.8
B003	7	0.7
B003	8
B003	9	0.3
B003	10
B003	11
B003	12
B003	13
B003	14
B003	15
B003	16	1.1
B003	17
B003	18
B003	19
B003	20
C001	1
C001	2
C001	3
C001	4
C001	5
C001	6	0.3
C001	7
C001	8
C001	9
C001	10	1.1
C001	11
C001	12
C001	13
C001	14
C001	15	2.9
C001	16	3.3
C001	17
C001	18	4.9
C001	19	6.7
C001	20	4.5
C002	1
C002	2
C002	3
C002	4
C002	5
C002	6
C002	7
C002	8
C002	9
C002	10
C002	11	1
C002	12
C002	13
C002	14	2.6
C002	15
C002	16	4.4
C002	17
C002	18	7.6
C002	19	3.4
C002	20	8.7
C003	1
C003	2
C003	3
C003	4
C003	5
C003	6
C003	7
C003	8
C003	9
C003	10
C003	11	1.8
C003	12
C003	13	3.1
C003	14	1.1
C003	15	2.3
C003	16	1.9
C003	17
C003	18	1.1
C003	19
C003	20
D001	1
D001	2
D001	3
D001	4
D001	5
D001	6
D001	7
D001	8
D001	9	0.3
D001	10
D001	11
D001	12
D001	13
D001	14	2.3
D001	15	1.1
D001	16
D001	17	1.9
D001	18	1.4
D001	19
D001	20	0.7
