# Supplementary material for: Visualization of multidrug-resistant bacterial infection trends in the intensive care units
Source: PLoS One. 2025 Aug 28;20(8):e0330765. doi: 10.1371/journal.pone.0330765 (PMC12393710; doi:10.1371/journal.pone.0330765)
Supplement: S4 File — (ZIP) [file pone.0330765.s004.zip › Synthetic dataset/Data/ICU_data_S (AB_Post).xlsx]

## Sheet: Sheet1
ICU_code	Quarter	Overall_infection_rate_CS
A001	1
A001	2
A001	3
A001	4	0.8
A001	5	0.9
A001	6
A001	7	2.1
A001	8	0.9
A001	9	1.1
A001	10	3.1
A001	11
A001	12
A001	13	1.1
A001	14
A001	15
A001	16
A001	17
A001	18
A001	19
A001	20
A002	1
A002	2
A002	3	0.3
A002	4	1.1
A002	5	1.2
A002	6
A002	7
A002	8
A002	9	1.1
A002	10	2.4
A002	11	1.8
A002	12	0.9
A002	13
A002	14
A002	15	0.4
A002	16
A002	17
A002	18
A002	19
A002	20
A003	1	0.3
A003	2
A003	3
A003	4	0.8
A003	5
A003	6
A003	7
A003	8	1.1
A003	9	1.9
A003	10	1.2
A003	11
A003	12
A003	13
A003	14
A003	15	0.4
A003	16
A003	17
A003	18
A003	19
A003	20
B001	1	5.4
B001	2	4.2
B001	3	6
B001	4
B001	5	2.2
B001	6	1.8
B001	7
B001	8
B001	9	0.9
B001	10
B001	11
B001	12
B001	13	0.3
B001	14
B001	15
B001	16
B001	17
B001	18
B001	19
B001	20
B002	1
B002	2
B002	3	0.3
B002	4
B002	5
B002	6
B002	7
B002	8	3.7
B002	9
B002	10	0.7
B002	11
B002	12
B002	13
B002	14	2.1
B002	15	2.3
B002	16
B002	17	1.8
B002	18	3.2
B002	19	2.4
B002	20
B003	1
B003	2
B003	3
B003	4
B003	5
B003	6
B003	7	0.1
B003	8
B003	9
B003	10
B003	11	0.3
B003	12
B003	13	0.5
B003	14
B003	15	0.5
B003	16	0.7
B003	17
B003	18	4.3
B003	19	2.3
B003	20	1.1
C001	1
C001	2
C001	3
C001	4	0.3
C001	5
C001	6
C001	7
C001	8
C001	9	1.9
C001	10	2.2
C001	11
C001	12
C001	13	3.3
C001	14
C001	15
C001	16
C001	17	6.5
C001	18	8.7
C001	19	2.7
C001	20
C002	1
C002	2
C002	3	0.8
C002	4
C002	5
C002	6
C002	7
C002	8	1.2
C002	9	2.3
C002	10
C002	11
C002	12
C002	13	5.6
C002	14	4.3
C002	15	2.3
C002	16
C002	17
C002	18	2.3
C002	19
C002	20	1.1
C003	1
C003	2
C003	3
C003	4
C003	5
C003	6	1.1
C003	7
C003	8
C003	9
C003	10
C003	11	0.8
C003	12
C003	13
C003	14
C003	15	1.2
C003	16	3.2
C003	17	4.2
C003	18
C003	19	3.2
C003	20	1.2
D001	1
D001	2
D001	3
D001	4
D001	5	0.3
D001	6
D001	7	1.2
D001	8
D001	9
D001	10
D001	11
D001	12
D001	13
D001	14
D001	15	5.1
D001	16	4.4
D001	17	3.2
D001	18
D001	19	2.3
D001	20
D002	1
D002	2
D002	3
D002	4
D002	5
D002	6
D002	7
D002	8	0.2
D002	9
D002	10
D002	11	0.8
D002	12
D002	13
D002	14
D002	15	3.3
D002	16
D002	17	4.3
D002	18	2.4
D002	19
D002	20	3.2
D003	1
D003	2	0.3
D003	3
D003	4
D003	5
D003	6
D003	7
D003	8	0.7
D003	9
D003	10	1.1
D003	11
D003	12
D003	13	2.1
D003	14
D003	15
D003	16	4.4
D003	17	5.5
D003	18	3.2
D003	19	1.2
D003	20
E001	1
E001	2
E001	3	0.2
E001	4	0.3
E001	5
E001	6
E001	7
E001	8
E001	9
E001	10
E001	11
E001	12
E001	13
E001	14	2.1
E001	15	1.6
E001	16
E001	17	1.3
E001	18	1.2
E001	19	1.1
E001	20
E002	1
E002	2
E002	3	0.3
E002	4
E002	5
E002	6
E002	7
E002	8	0.9
E002	9
E002	10
E002	11
E002	12	1.1
E002	13	2.1
E002	14
E002	15
E002	16
E002	17	4.2
E002	18	1.2
E002	19	3.2
E002	20
E003	1
E003	2
E003	3
E003	4	0.3
E003	5
E003	6
E003	7
E003	8
E003	9
E003	10
E003	11
E003	12	0.9
E003	13
E003	14
E003	15
E003	16	2.1
E003	17	3.2
E003	18
E003	19	3.2
E003	20	1.2
F001	1
F001	2
F001	3
F001	4
F001	5
F001	6
F001	7
F001	8
F001	9	0.8
F001	10
F001	11
F001	12
F001	13
F001	14	3.2
F001	15	2.2
F001	16
F001	17	3.2
F001	18	1.2
F001	19
F001	20
F002	1
F002	2
F002	3
F002	4	1.1
F002	5
F002	6
F002	7
F002	8	0.8
F002	9
F002	10
F002	11
F002	12
F002	13
F002	14	1.1
F002	15
F002	16	3.2
F002	17	2.3
F002	18
F002	19	3.2
F002	20	1.2
F003	1
F003	2	2.3
F003	3	1.1
F003	4	2
F003	5	0.9
F003	6
F003	7
F003	8
F003	9
F003	10
F003	11
F003	12	0.3
F003	13	0.2
F003	14
F003	15
F003	16
F003	17
F003	18	0.2
F003	19
F003	20
G001	1	1
G001	2	1.2
G001	3	1.9
G001	4
G001	5
G001	6
G001	7
G001	8	0.8
G001	9	0.9
G001	10	0.6
G001	11
G001	12
G001	13
G001	14
G001	15
G001	16
G001	17	0.3
G001	18
G001	19
G001	20
G002	1
G002	2
G002	3	0.3
G002	4
G002	5
G002	6
G002	7
G002	8
G002	9	3.2
G002	10	6.7
G002	11	4.5
G002	12	7.8
G002	13
G002	14
G002	15	0.9
G002	16
G002	17
G002	18
G002	19
G002	20
