# Supplementary material for: Visualization of multidrug-resistant bacterial infection trends in the intensive care units
Source: PLoS One. 2025 Aug 28;20(8):e0330765. doi: 10.1371/journal.pone.0330765 (PMC12393710; doi:10.1371/journal.pone.0330765)
Supplement: S4 File — (ZIP) [file pone.0330765.s004.zip › Synthetic dataset/Data/ICU_data_S (AB_Pre).xlsx]

## Sheet: Sheet1
ICU_code	Quarter	Overall_infection_rate_CS
A001	1
A001	2
A001	3
A001	4
A001	5	0.3
A001	6	0.4
A001	7
A001	8	1.9
A001	9	1.2
A001	10	1.1
A001	11	2.1
A001	12
A001	13
A001	14	0.8
A001	15
A001	16
A001	17
A001	18
A001	19
A001	20
A002	1
A002	2	0.4
A002	3
A002	4	0.2
A002	5	0.5
A002	6
A002	7
A002	8
A002	9	1.8
A002	10	1.1
A002	11	2.2
A002	12	2.9
A002	13
A002	14
A002	15	0.4
A002	16
A002	17
A002	18
A002	19
A002	20
A003	1	4.9
A003	2	3.2
A003	3	2.4
A003	4
A003	5	1.2
A003	6	1.1
A003	7
A003	8
A003	9
A003	10	0.8
A003	11
A003	12
A003	13
A003	14
A003	15
A003	16
A003	17
A003	18
A003	19
A003	20
B001	1
B001	2
B001	3
B001	4
B001	5
B001	6
B001	7
B001	8
B001	9	0.4
B001	10
B001	11
B001	12
B001	13	0.2
B001	14	0.8
B001	15
B001	16
B001	17	4.3
B001	18	3.9
B001	19	2.2
B001	20	3.2
B002	1
B002	2
B002	3
B002	4
B002	5	0.9
B002	6	1.1
B002	7
B002	8
B002	9	0.4
B002	10
B002	11
B002	12
B002	13
B002	14	3.1
B002	15	2.8
B002	16	3.2
B002	17
B002	18	2.4
B002	19	2.9
B002	20
B003	1
B003	2	2.3
B003	3	1.9
B003	4	3.1
B003	5
B003	6
B003	7	2.1
B003	8
B003	9
B003	10	1.1
B003	11
B003	12
B003	13	0.8
B003	14
B003	15	0.4
B003	16
B003	17
B003	18
B003	19
B003	20
C001	1	1.1
C001	2	2.2
C001	3	3.9
C001	4
C001	5
C001	6	0.9
C001	7	0.5
C001	8
C001	9
C001	10	0.2
C001	11	0.1
C001	12
C001	13
C001	14
C001	15
C001	16
C001	17
C001	18
C001	19
C001	20
C002	1	3.1
C002	2	1.2
C002	3
C002	4	0.9
C002	5	0.8
C002	6
C002	7
C002	8	0.2
C002	9
C002	10	1.1
C002	11
C002	12	0.9
C002	13
C002	14
C002	15
C002	16
C002	17
C002	18
C002	19
C002	20
C003	1
C003	2
C003	3	1.1
C003	4	2.1
C003	5
C003	6
C003	7	4.5
C003	8	6.3
C003	9	4.5
C003	10
C003	11	2.3
C003	12	3.2
C003	13
C003	14
C003	15	0.8
C003	16
C003	17
C003	18
C003	19
C003	20
D001	1	0.9
D001	2
D001	3	1.1
D001	4
D001	5
D001	6
D001	7
D001	8	3.2
D001	9	4.5
D001	10	2.6
D001	11	6.7
D001	12
D001	13
D001	14
D001	15	0.3
D001	16
D001	17
D001	18
D001	19
D001	20
