# Supplementary material for: Visualization of multidrug-resistant bacterial infection trends in the intensive care units
Source: PLoS One. 2025 Aug 28;20(8):e0330765. doi: 10.1371/journal.pone.0330765 (PMC12393710; doi:10.1371/journal.pone.0330765)
Supplement: S4 File — (ZIP) [file pone.0330765.s004.zip › Synthetic dataset/Data/ICU_data_S (KP_Pre).xlsx]

## Sheet: Sheet1
ICU_code	Quarter	Overall_infection_rate_CS
A001	1
A001	2
A001	3
A001	4
A001	5	0.7
A001	6
A001	7
A001	8
A001	9
A001	10	1.1
A001	11
A001	12
A001	13	1.2
A001	14	2.3
A001	15	4.3
A001	16	1.2
A001	17	3.4
A001	18
A001	19	2.8
A001	20
A002	1
A002	2
A002	3
A002	4
A002	5	0.2
A002	6
A002	7
A002	8	0.7
A002	9
A002	10
A002	11
A002	12
A002	13
A002	14	3.2
A002	15
A002	16	5.4
A002	17	3.1
A002	18
A002	19	2.8
A002	20	3.3
A003	1
A003	2
A003	3
A003	4	1.2
A003	5
A003	6
A003	7
A003	8
A003	9
A003	10
A003	11	3.1
A003	12
A003	13
A003	14	3.9
A003	15
A003	16	3.2
A003	17
A003	18	4.3
A003	19	7.6
A003	20	3.2
B001	1
B001	2
B001	3
B001	4
B001	5
B001	6	1.5
B001	7
B001	8
B001	9
B001	10
B001	11	1.7
B001	12	2.3
B001	13	2.1
B001	14
B001	15	3.6
B001	16	2.7
B001	17
B001	18	3.6
B001	19	2.7
B001	20	5.6
B002	1
B002	2	1.2
B002	3
B002	4
B002	5
B002	6	1.1
B002	7
B002	8
B002	9
B002	10	3.1
B002	11
B002	12
B002	13
B002	14	2.7
B002	15	1.8
B002	16	2.5
B002	17
B002	18	3.2
B002	19	2.8
B002	20	5.3
B003	1
B003	2
B003	3
B003	4
B003	5	1.4
B003	6
B003	7
B003	8	2.2
B003	9
B003	10	1.1
B003	11
B003	12
B003	13	3.3
B003	14	5.4
B003	15	3.4
B003	16
B003	17	2.1
B003	18	6.1
B003	19	4.8
B003	20	3.8
C001	1
C001	2	3.5
C001	3	5.6
C001	4	4.5
C001	5	6.6
C001	6
C001	7
C001	8	4.3
C001	9
C001	10
C001	11
C001	12	1.1
C001	13
C001	14
C001	15
C001	16
C001	17
C001	18
C001	19
C001	20
C002	1
C002	2	6.7
C002	3	5.7
C002	4
C002	5	3.5
C002	6
C002	7	5.6
C002	8	7.6
C002	9
C002	10
C002	11
C002	12
C002	13	1.1
C002	14
C002	15
C002	16	1.2
C002	17
C002	18
C002	19
C002	20
C003	1	4.5
C003	2	5.4
C003	3	7.6
C003	4	5.3
C003	5
C003	6
C003	7	1.7
C003	8
C003	9
C003	10	1.2
C003	11
C003	12
C003	13	1.1
C003	14
C003	15
C003	16
C003	17
C003	18
C003	19
C003	20
D001	1	6.5
D001	2	3.5
D001	3	2.2
D001	4
D001	5	4.5
D001	6
D001	7
D001	8	3.6
D001	9
D001	10
D001	11
D001	12	1.1
D001	13
D001	14
D001	15
D001	16
D001	17
D001	18
D001	19
D001	20
