# Supplementary material for: Visualization of multidrug-resistant bacterial infection trends in the intensive care units
Source: PLoS One. 2025 Aug 28;20(8):e0330765. doi: 10.1371/journal.pone.0330765 (PMC12393710; doi:10.1371/journal.pone.0330765)
Supplement: S4 File — (ZIP) [file pone.0330765.s004.zip › Synthetic dataset/Result/AB/Post/Figure5/ICU_category_proportion.xlsx]

## Sheet: Sheet1
	AB	Post	%
	Red	1	5
	Yellow	2	10
	Green	13	65
	Undetermined	4	20
	Total	20	100
