# Supplementary material for: Visualization of multidrug-resistant bacterial infection trends in the intensive care units
Source: PLoS One. 2025 Aug 28;20(8):e0330765. doi: 10.1371/journal.pone.0330765 (PMC12393710; doi:10.1371/journal.pone.0330765)
Supplement: S4 File — (ZIP) [file pone.0330765.s004.zip › Synthetic dataset/Result/AB/Post/ICU_code_statistics.xlsx]

## Sheet: Sheet1
ICU_code	x_S	y_S	error_S	x_R	y_R	error_R
F002	14	1.84286	0.962398	6.28571	4.85714	2.24889
F001	14.6	2.12	1.37819	7.28571	5.04286	3.02754
D003	12.875	2.3125	1.5707	7.42857	3.34286	1.80274
D002	14.8333	2.36667	1.6562	7.16667	2.88333	1.3148
A003	7.83333	0.95	0.618188	13.5714	2.65714	1.96904
D001	13.1667	2.75	1.93819	7.71429	1.31429	1.06046
F003	8.14286	1	0.799158	16.3333	4.05	2.92019
B002	13	2.0625	0.957326	7.25	2.75	1.7428
C002	12.5	2.4875	1.39567	6.85714	3.44286	2.6185
C003	14.8571	2.12857	1.25987	7.42857	2.47143	1.69923
B001	5.57143	2.97143	2.06713	15.625	0.9	0.414412
B003	14.875	1.225	1.18547	5.5	3.06667	0.974714
G001	7.14286	0.957143	0.468113	16.1429	3.62857	1.98121
G002	10	3.9	3.17825	15.1667	0.933333	0.679032
E002	12.8571	1.85714	1.29132	8.44444	2.33333	1.29823
A001	8	1.42857	0.793275	12.3333	2.46667	2.35286
A002	8.625	1.15	0.577486	13.6667	2.81667	1.76657
C001	12.8571	3.65714	2.69735	7.125	2.8	1.43417
E001	12.8571	1.11429	0.625961	9	1.92857	1.72752
E003	14.6667	1.81667	1.27914	6.85714	3.31429	1.82285
