# Supplementary material for: Visualization of multidrug-resistant bacterial infection trends in the intensive care units
Source: PLoS One. 2025 Aug 28;20(8):e0330765. doi: 10.1371/journal.pone.0330765 (PMC12393710; doi:10.1371/journal.pone.0330765)
Supplement: S4 File — (ZIP) [file pone.0330765.s004.zip › Synthetic dataset/Result/AB/Post/results_df_vector.xlsx]

## Sheet: Sheet1
ICU_code	x_S	y_S	error_S	x_R	y_R	error_R	y_S_scale	y_R_scale	length	angle	mean_length
F002	14	1.84286	0.962398	6.28571	4.85714	2.24889	36.8571	97.1429	60.7773	97.2921	32.4883
F001	14.6	2.12	1.37819	7.28571	5.04286	3.02754	42.4	100.857	58.913	97.1319	32.4883
D003	12.875	2.3125	1.5707	7.42857	3.34286	1.80274	46.25	66.8571	21.3147	104.805	32.4883
D002	14.8333	2.36667	1.6562	7.16667	2.88333	1.3148	47.3333	57.6667	12.8668	126.573	32.4883
A003	7.83333	0.95	0.618188	13.5714	2.65714	1.96904	19	53.1429	34.6217	80.4599	32.4883
D001	13.1667	2.75	1.93819	7.71429	1.31429	1.06046	55	26.2857	29.2274	259.248	32.4883
F003	8.14286	1	0.799158	16.3333	4.05	2.92019	20	81	61.5474	82.3526	32.4883
B002	13	2.0625	0.957326	7.25	2.75	1.7428	41.25	55	14.9039	112.694	32.4883
C002	12.5	2.4875	1.39567	6.85714	3.44286	2.6185	49.75	68.8571	19.923	106.453	32.4883
C003	14.8571	2.12857	1.25987	7.42857	2.47143	1.69923	42.5714	49.4286	10.1096	137.291	32.4883
B001	5.57143	2.97143	2.06713	15.625	0.9	0.414412	59.4286	18	42.631	-76.3596	32.4883
B003	14.875	1.225	1.18547	5.5	3.06667	0.974714	24.5	61.3333	38.0077	104.28	32.4883
G001	7.14286	0.957143	0.468113	16.1429	3.62857	1.98121	19.1429	72.5714	54.1813	80.4383	32.4883
G002	10	3.9	3.17825	15.1667	0.933333	0.679032	78	18.6667	59.5579	-85.0233	32.4883
E002	12.8571	1.85714	1.29132	8.44444	2.33333	1.29823	37.1429	46.6667	10.4964	114.86	32.4883
A001	8	1.42857	0.793275	12.3333	2.46667	2.35286	28.5714	49.3333	21.2093	78.2107	32.4883
A002	8.625	1.15	0.577486	13.6667	2.81667	1.76657	23	56.3333	33.7125	81.3992	32.4883
C001	12.8571	3.65714	2.69735	7.125	2.8	1.43417	73.1429	56	18.0758	251.511	32.4883
E001	12.8571	1.11429	0.625961	9	1.92857	1.72752	22.2857	38.5714	16.7362	103.325	32.4883
E003	14.6667	1.81667	1.27914	6.85714	3.31429	1.82285	36.3333	66.2857	30.9537	104.613	32.4883
