# Supplementary material for: Visualization of multidrug-resistant bacterial infection trends in the intensive care units
Source: PLoS One. 2025 Aug 28;20(8):e0330765. doi: 10.1371/journal.pone.0330765 (PMC12393710; doi:10.1371/journal.pone.0330765)
Supplement: S4 File — (ZIP) [file pone.0330765.s004.zip › Synthetic dataset/Result/AB/Pre/Figure5/ICU_category_proportion.xlsx]

## Sheet: Sheet1
	AB	Pre	%
	Red	1	10
	Yellow	2	20
	Green	2	20
	Undetermined	5	50
	Total	10	100
