# Supplementary material for: Visualization of multidrug-resistant bacterial infection trends in the intensive care units
Source: PLoS One. 2025 Aug 28;20(8):e0330765. doi: 10.1371/journal.pone.0330765 (PMC12393710; doi:10.1371/journal.pone.0330765)
Supplement: S4 File — (ZIP) [file pone.0330765.s004.zip › Synthetic dataset/Result/AB/Pre/results_df_vector.xlsx]

## Sheet: Sheet1
ICU_code	x_S	y_S	error_S	x_R	y_R	error_R	y_S_scale	y_R_scale	length	angle	mean_length
A003	4.5	2.26667	1.65753	16.6667	1.06667	0.836043	45.3333	21.3333	26.9078	-63.1175	31.6653
D001	8.14286	2.75714	2.10346	13.7143	0.885714	1.00808	55.1429	17.7143	37.841	-81.5334	31.6653
B002	12.75	2.1	0.935234	6	2.36667	0.628494	42	47.3333	8.60273	141.687	31.6653
C002	6	1.17143	0.840396	14.625	3.05	1.90747	23.4286	61	38.5487	77.071	31.6653
A001	9	1.11429	0.639479	13.4286	2.5	1.74172	22.2857	50	28.0659	80.9212	31.6653
C003	8.625	3.1	1.58309	13.5714	1.24286	0.423337	62	24.8571	37.4708	-82.4144	31.6653
A002	8.5	1.1875	0.837736	15.1429	3.3	2.3397	23.75	66	42.769	81.0647	31.6653
C001	5.71429	1.27143	1.25533	17	4	1.8501	25.4286	80	55.7262	78.3156	31.6653
B001	15.7143	2.14286	1.57844	8.85714	1.77143	1.17921	42.8571	35.4286	10.1096	227.291	31.6653
B003	7.71429	1.67143	0.875294	14.625	3.1625	1.87257	33.4286	63.25	30.6117	76.9528	31.6653
