# Supplementary material for: Visualization of multidrug-resistant bacterial infection trends in the intensive care units
Source: PLoS One. 2025 Aug 28;20(8):e0330765. doi: 10.1371/journal.pone.0330765 (PMC12393710; doi:10.1371/journal.pone.0330765)
Supplement: S4 File — (ZIP) [file pone.0330765.s004.zip › Synthetic dataset/Result/Cutoff_length_calculation.xlsx]

## Sheet: Sheet1
	AB_Pre	AB_Post	KP_Pre	KP_Post	PA_Pre	PA_Post
count	10	20	10	20	10	20	90
mean_length	31.6653	32.4883	27.1867	28.8062	31.4905	25.4744
	316.653	649.766	271.867	576.124	314.905	509.489	2638.8
					Cutoff_length	29.32
