# Supplementary material for: Visualization of multidrug-resistant bacterial infection trends in the intensive care units
Source: PLoS One. 2025 Aug 28;20(8):e0330765. doi: 10.1371/journal.pone.0330765 (PMC12393710; doi:10.1371/journal.pone.0330765)
Supplement: S4 File — (ZIP) [file pone.0330765.s004.zip › Synthetic dataset/Result/KP/Post/ICU_code_statistics.xlsx]

## Sheet: Sheet1
ICU_code	x_S	y_S	error_S	x_R	y_R	error_R
F002	8.25	2.5125	0.908632	11.375	1.325	0.339593
F001	7.85714	2.62857	1.7691	14	1.56667	1.29156
D003	14.6667	2.3	1.40953	7.14286	2.54286	1.16723
D002	13.5714	2.17143	1.2067	7.5	2.65	1.40914
A003	10	1.6875	0.721165	13.5714	3.55714	2.00634
D001	13.8571	2.5	1.05178	7.85714	3.07143	1.4275
F003	8.14286	2.67143	1.67557	8	1.34286	0.468113
B002	7.33333	3.53333	1.93923	16.3333	1.4	0.338433
C002	14.6	3.82	2.73927	6.42857	3.04286	1.75059
C003	14.4286	4.37143	2.16218	7.28571	1.91429	0.761578
B001	9	1.9875	0.646711	13.75	3.85	1.95758
B003	13.5	4.6625	1.96976	6.71429	3.18571	1.58706
G001	10.25	2.775	1.21788	14	1.46	0.716517
G002	9.28571	2.58571	1.96656	11	1.23333	0.569667
E002	4.4	1.88	1.08032	15.2857	3.24286	1.58025
A001	9.85714	1.82857	0.739326	12.0833	3.63333	1.3979
A002	10.6667	1.76667	0.631525	13	4.3125	1.82805
C001	14.25	2.525	1.39589	8.22222	3.27778	1.50371
E001	4.16667	1.88333	0.920677	16	3.65	1.61183
E003	5.85714	1.62857	0.918216	16.6667	3.05	1.79788
