# Supplementary material for: Visualization of multidrug-resistant bacterial infection trends in the intensive care units
Source: PLoS One. 2025 Aug 28;20(8):e0330765. doi: 10.1371/journal.pone.0330765 (PMC12393710; doi:10.1371/journal.pone.0330765)
Supplement: S4 File — (ZIP) [file pone.0330765.s004.zip › Synthetic dataset/Result/KP/Post/results_df_vector.xlsx]

## Sheet: Sheet1
ICU_code	x_S	y_S	error_S	x_R	y_R	error_R	y_S_scale	y_R_scale	length	angle	mean_length
F002	8.25	2.5125	0.908632	11.375	1.325	0.339593	50.25	26.5	23.9547	-82.5041	28.8062
F001	7.85714	2.62857	1.7691	14	1.56667	1.29156	52.5714	31.3333	22.1086	-73.8681	28.8062
D003	14.6667	2.3	1.40953	7.14286	2.54286	1.16723	46	50.8571	8.95542	147.155	28.8062
D002	13.5714	2.17143	1.2067	7.5	2.65	1.40914	43.4286	53	11.3347	122.388	28.8062
A003	10	1.6875	0.721165	13.5714	3.55714	2.00634	33.75	71.1429	37.563	84.5442	28.8062
D001	13.8571	2.5	1.05178	7.85714	3.07143	1.4275	50	61.4286	12.9078	117.699	28.8062
F003	8.14286	2.67143	1.67557	8	1.34286	0.468113	53.4286	26.8571	26.5718	269.692	28.8062
B002	7.33333	3.53333	1.93923	16.3333	1.4	0.338433	70.6667	28	43.6056	-78.0888	28.8062
C002	14.6	3.82	2.73927	6.42857	3.04286	1.75059	76.4	60.8571	17.56	242.268	28.8062
C003	14.4286	4.37143	2.16218	7.28571	1.91429	0.761578	87.4286	38.2857	49.6592	261.73	28.8062
B001	9	1.9875	0.646711	13.75	3.85	1.95758	39.75	77	37.5516	82.733	28.8062
B003	13.5	4.6625	1.96976	6.71429	3.18571	1.58706	93.25	63.7143	30.3052	257.061	28.8062
G001	10.25	2.775	1.21788	14	1.46	0.716517	55.5	29.2	26.566	-81.8851	28.8062
G002	9.28571	2.58571	1.96656	11	1.23333	0.569667	51.7143	24.6667	27.1019	-86.3734	28.8062
E002	4.4	1.88	1.08032	15.2857	3.24286	1.58025	37.6	64.8571	29.3505	68.2297	28.8062
A001	9.85714	1.82857	0.739326	12.0833	3.63333	1.3979	36.5714	72.6667	36.1638	86.4707	28.8062
A002	10.6667	1.76667	0.631525	13	4.3125	1.82805	35.3333	86.25	50.9701	87.3762	28.8062
C001	14.25	2.525	1.39589	8.22222	3.27778	1.50371	50.5	65.5556	16.2174	111.82	28.8062
E001	4.16667	1.88333	0.920677	16	3.65	1.61183	37.6667	73	37.2622	71.484	28.8062
E003	5.85714	1.62857	0.918216	16.6667	3.05	1.79788	32.5714	61	30.4143	69.1815	28.8062
